# Supplementary material for: Transcriptomic Analysis of Young and Old Erythrocytes of Fish
Source: Front Physiol. 2017 Dec 12;8:1046. doi: 10.3389/fphys.2017.01046 (PMC5732906; doi:10.3389/fphys.2017.01046)
Supplement: Table S2 — List of genes with significantly higher transcript levels in young vs. old erythrocyte fractions. [file DataSheet2.XLSX]

## Sheet: Transcript list
Feature identifier	Expression ratio (fold-change)	FDR-adjusted p-value for the comparison between the sample groups
ID	logFC	FDR	Genbank	product
29764	-6.489	8.89e-70	XR_001320373.1	uncharacterized LOC106568676
3046	-6.121	3.1e-62	XM_014145483.1	uncharacterized LOC106571915%2C transcript variant X2
48003	-5.645	2.81e-45	NA	NA
9898	-5.639	1.84e-47	XR_001328407.1	uncharacterized LOC106603361
5780	-5.552	4.31e-43	XM_014188541.1	uncharacterized LOC106597339%2C transcript variant X1
21373	-5.364	1.42e-44	XM_014123573.1	abhydrolase domain containing 8
41618	-5.521	9.11e-43	XM_014161738.1	bone morphogenetic protein 10-like
14541	-5.399	5.59e-42	XM_014205045.1	monooxygenase%2C DBH-like 1
38203	-5.352	4.66e-42	XM_014154830.1	Cell division control protein 2 homolog%2C transcript variant X4
42906	-5.531	2.96e-38	XM_014164247.1	aspartate--tRNA ligase%2C cytoplasmic-like
7218	-4.941	3.03e-39	XM_014192781.1	aquaporin-5-like
50084	-5.212	7.97e-34	XM_014177685.1	death-associated protein kinase 2-like%2C transcript variant X3
11525	-4.72	1.27e-37	XM_014199896.1	bifunctional heparan sulfate N-deacetylase/N-sulfotransferase 1-like%2C transcript variant X2
20708	-4.951	1.47e-31	XM_014216217.1	AP-1 complex subunit mu-1%2C transcript variant X2
27217	-5.06	8.26e-31	XM_014134054.1	collagen alpha-1(II) chain-like
29955	-4.718	1.53e-34	XM_014139891.1	protein wntless homolog
18230	-5.173	1.4e-29	XM_014211335.1	extensin-like
20747	-4.166	6.19e-44	XM_014216272.1	tight junction protein ZO-3-like%2C transcript variant X5
34792	-4.93	5.31e-29	NA	NA
28028	-4.599	3.68e-31	XM_014135523.1	N-acetyltransferase 6 (GCN5-related)
36773	-4.869	1.54e-28	XM_014152308.1	dynein light chain Tctex-type 3-like
27389	-4.357	1.38e-35	XM_014134260.1	uncharacterized LOC106566337
15000	-4.569	1.2e-29	XM_014205934.1	probable G-protein coupled receptor 176%2C transcript variant X2
20047	-4.796	2.49e-26	NA	NA
33385	-4.728	1.38e-26	XM_014145896.1	rho GTPase-activating protein 39-like%2C transcript variant X1
41038	-4.75	1.33e-25	XM_014161060.1	uncharacterized LOC106580239
27765	-4.789	3.74e-25	XM_014134788.1	FYVE%2C RhoGEF and PH domain-containing protein 3-like%2C transcript variant X1
604	-4.757	2.84e-24	XM_014189961.1	hypoxia-inducible factor 1-alpha%2C transcript variant X2
1265	-4.492	8.06e-24	XR_001329568.1	uncharacterized LOC106608699
11179	-4.24	7.67e-26	XM_014199243.1	Rap guanine nucleotide exchange factor (GEF) 2%2C transcript variant X15
37904	-4.115	5.36e-26	XM_014154191.1	DNA nucleotidylexotransferase-like
18917	-4.201	3.78e-24	XM_014212489.1	bifunctional heparan sulfate N-deacetylase/N-sulfotransferase 1-like%2C transcript variant X2
47376	-4.375	2.48e-22	XR_001324138.1	uncharacterized LOC106586146%2C transcript variant X2
13416	-4.587	1.94e-21	XM_014203124.1	polymeric immunoglobulin receptor-like
1337	-4.386	1.37e-21	XM_014205222.1	cyclin-dependent kinase 1-like
9669	-4.405	1.87e-20	XM_014196381.1	cdc42 effector protein 2-like%2C transcript variant X2
24192	-4.48	2.2e-20	XM_014128511.1	S-adenosylmethionine synthase isoform type-2
19682	-4.111	6.13e-23	XM_014213905.1	WD repeat-containing protein 20-like
45324	-4.249	2.15e-20	XM_014168725.1	exocyst complex component 2
15774	-3.731	1.04e-25	XR_001329603.1	uncharacterized LOC106608876%2C transcript variant X5
2169	-3.878	3.09e-23	XM_014127415.1	strawberry notch homolog 1 (Drosophila)%2C transcript variant X5
43288	-4.384	7.8e-19	XR_001323245.1	uncharacterized LOC106582081
20868	-4.319	3.53e-19	XM_014216484.1	UDP-N-acetylglucosamine transporter-like
41923	-4.398	2.07e-18	NM_001140063.1	Kunitz-type protease inhibitor 2
43409	-4.266	1.07e-18	XM_014165134.1	CCR4-NOT transcription complex subunit 11%2C transcript variant X2
27510	-4.03	2.38e-20	XM_014134437.1	uncharacterized LOC106566421%2C transcript variant X3
33574	-4.272	2.81e-18	XM_014146469.1	semaphorin-3F-like%2C transcript variant X2
925	-4.36	6.77e-18	XM_014197387.1	coiled-coil domain containing 170%2C transcript variant X3
45253	-4.013	5.12e-19	XM_014168774.1	tyrosine-protein kinase receptor Tie-1-like%2C transcript variant X2
45865	-4.212	1.68e-17	XM_014170060.1	tyrosine-protein phosphatase non-receptor type 5-like%2C transcript variant X2
28313	-4.074	1.07e-17	XM_014136469.1	nuclear receptor subfamily 4 group A member 1-like%2C transcript variant X2
31371	-3.834	3.08e-19	XM_014142341.1	membrane progestin receptor alpha-B-like%2C transcript variant X1
32293	-4.166	1.22e-16	XM_014143816.1	MAP/microtubule affinity-regulating kinase 3-like%2C transcript variant X5
14376	-4.13	1.57e-16	XM_014204665.1	synaptotagmin-like protein 3%2C transcript variant X2
46162	-3.943	1.84e-17	XR_001323858.1	uncharacterized LOC106584894
47715	-3.974	1.24e-16	XM_014173829.1	mitogen-activated protein kinase kinase kinase kinase 4-like%2C transcript variant X3
35365	-4.161	5.24e-16	XM_014150192.1	ATP synthase-coupling factor 6%2C mitochondrial-like
40449	-3.246	3.76e-25	XM_014158671.1	chromosome ssa19 open reading frame%2C human C17orf105
19286	-3.865	4.84e-17	NM_001141640.1	Elongation factor 1-gamma
32490	-4.22	3.82e-15	XM_014144223.1	peptidyl-prolyl cis-trans isomerase-like 4
463	-3.817	5.1e-17	XM_014166661.1	dnaJ homolog subfamily C member 17-like%2C transcript variant X2
39011	-2.937	9.66e-34	NA	tRNA-Thr
25461	-3.785	1.42e-16	XM_014130780.1	multidrug resistance-associated protein 1-like
11570	-4.012	4.25e-15	XR_001328768.1	uncharacterized LOC106604965
20514	-4.31	6.6e-14	XM_014215860.1	urotensin-2B-like
43584	-3.931	1.14e-14	XR_001323303.1	ADP-ribosylation factor-like protein 4C%2C transcript variant X1
20046	-3.883	2.04e-14	XM_014214704.1	Friend leukemia integration 1 transcription factor-like%2C transcript variant X7
18226	-3.879	3.18e-14	XM_014211329.1	cysteine-rich protein 2-like
33728	-3.872	5e-14	XM_014147001.1	protein diaphanous homolog 3-like
43262	-3.79	2.3e-14	XM_014164740.1	T-cell surface antigen CD2-like
47354	-3.781	2.16e-14	XR_001324135.1	uncharacterized LOC106586129
14108	-3.977	2.78e-13	XM_014204315.1	coenzyme Q-binding protein COQ10 homolog%2C mitochondrial-like
21001	-3.992	3.57e-13	XM_014216791.1	interleukin-12 receptor subunit beta-2-like
9514	-4.162	9.93e-13	XM_014196005.1	G-protein coupled receptor 12-like
46530	-3.958	4.69e-13	XM_014171294.1	U4/U6.U5 tri-snRNP-associated protein 2-like
39342	-3.348	4.14e-16	XM_014156891.1	solute carrier family 25 (mitochondrial carrier%3B oxoglutarate carrier)%2C member 11%2C transcript variant X1
11608	-3.049	2.86e-18	NA	NA
37177	-3.708	2.49e-13	XR_001321886.1	uncharacterized LOC106576071
38636	-3.904	1.27e-12	XR_001322165.1	uncharacterized LOC106577538
9818	-3.841	5.88e-13	XM_014196755.1	A-kinase anchor protein 1%2C mitochondrial-like%2C transcript variant X1
40388	-2.93	2.9e-19	XM_014159211.1	phenylethanolamine N-methyltransferase
44793	-3.505	8.22e-14	XM_014167983.1	eukaryotic translation initiation factor 4B%2C transcript variant X7
2732	-3.666	3.98e-13	XM_014138696.1	toll-like receptor 8
134	-4.032	8.05e-12	XM_014200068.1	neuronal acetylcholine receptor subunit alpha-2-like
3499	-3.555	2.89e-13	XM_014152016.1	ATPase%2C aminophospholipid transporter%2C class I%2C type 8B%2C member 2
31333	-3.883	3.21e-12	XM_014142249.1	tropomyosin alpha-3 chain%2C transcript variant X5
26412	-3.718	1.59e-12	XR_001319694.1	uncharacterized LOC106565609
28520	-3.579	2.36e-12	XM_014136615.1	zinc finger%2C ZZ-type with EF-hand domain 1%2C transcript variant X5
18272	-3.617	2.98e-12	XM_014211396.1	required for meiotic nuclear division protein 1 homolog
229	-2.923	1.71e-16	XM_014124373.1	YTH domain-containing family protein 2-like
408	-3.753	1.91e-11	NM_001140340.1	SYF2 homolog%2C RNA splicing factor (S. cerevisiae)
38682	-3.6	1.4e-11	XM_014155734.1	coronin-1B-like
26569	-3.641	2.87e-11	XM_014133073.1	proline-rich receptor-like protein kinase PERK8
42878	-3.41	3.09e-12	XM_014164281.1	villin 1%2C transcript variant X2
891	-3.818	1.62e-10	XR_001328301.1	uncharacterized LOC106602788%2C transcript variant X2
18363	-2.724	3.01e-18	XM_014211597.1	zinc finger protein 513-like
48589	-3.547	4.54e-11	XM_014175672.1	hepatocyte nuclear factor 4-beta-like%2C transcript variant X3
6844	-3.533	3.93e-11	XM_014191830.1	ras-related protein Rab-8A-like
40419	-3.507	2.89e-11	XM_014158488.1	UDP-glucuronosyltransferase 2A2%2C transcript variant X3
13024	-3.476	2.88e-11	XM_014202520.1	uncharacterized LOC106606371
47147	-3.409	1.94e-11	XM_014172607.1	immediate early response 3
23035	-3.565	9.2e-11	NM_001141786.1	aldehyde dehydrogenase 1 family%2C member A2
38241	-2.669	1.21e-18	XM_014154851.1	forkhead box protein G1-like
15251	-3.738	4.48e-10	XM_014206366.1	RING finger protein 175-like
47409	-3.543	1.46e-10	XM_014173124.1	protein TANC1-like%2C transcript variant X1
42020	-2.783	4.02e-15	XM_014162352.1	WD repeat-containing protein 20-like%2C transcript variant X2
19750	-3.538	1.67e-10	XM_014213784.1	NF-kappa-B inhibitor zeta-like%2C transcript variant X3
23502	-3.164	1.87e-11	NA	tRNA-Thr
9849	-3.095	5.43e-12	XM_014196831.1	probable ribonuclease ZC3H12B%2C transcript variant X1
24592	-3.567	3.71e-10	NM_001139736.1	ribosomal protein S14-2
23871	-3.583	3.94e-10	XM_014128301.1	EGF-like repeats and discoidin I-like domains 3%2C transcript variant X2
27848	-3.71	6.9e-10	XM_014134983.1	protein slowmo homolog 2-like
28165	-3.43	1.57e-10	XM_014135901.1	delta-type opioid receptor-like%2C transcript variant X1
46481	-3.102	1.89e-11	XM_014170729.1	T-box transcription factor TBX5-like%2C transcript variant X3
13649	-3.676	9.74e-10	XM_014203340.1	claudin-4-like%2C transcript variant X1
43223	-3.557	5.16e-10	XM_014164885.1	alpha/beta hydrolase domain-containing protein 13
20719	-3.675	1.13e-09	XM_014216230.1	40S ribosomal protein S27-like
28077	-3.465	4.53e-10	XM_014135682.1	keratin%2C type II cytoskeletal 8-like
25498	-3.655	1.43e-09	XM_014130945.1	E3 ubiquitin-protein ligase NEURL1-like
10911	-3.399	4.55e-10	XM_014198761.1	uncharacterized LOC106604274%2C transcript variant X1
33269	-3.509	1.11e-09	XM_014146106.1	potassium voltage-gated channel subfamily KQT member 2-like%2C transcript variant X1
47723	-3.487	1.15e-09	XM_014173855.1	leucine rich repeat containing 63%2C transcript variant X2
47454	-2.344	2.19e-28	XM_014173264.1	cytoplasmic dynein 1 intermediate chain 2-like%2C transcript variant X1
51740	-3.407	1.16e-09	XR_001325006.1	uncharacterized LOC106590078
42793	-3.57	4.07e-09	XM_014163777.1	G-protein coupled receptor 183-like
29071	-3.403	1.34e-09	XM_014137598.1	tubulin polymerization-promoting protein family member 3-like
11917	-3.392	1.21e-09	XM_014200743.1	deoxyribonuclease-2-alpha-like
11853	-3.282	8.57e-10	XM_014200586.1	zona pellucida sperm-binding protein 3-like
6062	-2.441	9.02e-20	XM_014189599.1	regulator of G-protein signaling 2-like
44374	-3.452	2.39e-09	XM_014167098.1	sodium-coupled neutral amino acid transporter 3-like%2C transcript variant X2
14375	-3.552	4.95e-09	XM_014204663.1	ezrin-like
30433	-2.191	6.04e-96	XM_014140573.1	uncharacterized LOC106569332%2C transcript variant X2
13645	-3.417	3.58e-09	XM_014203307.1	glycine-rich cell wall structural protein-like%2C transcript variant X1
14815	-2.362	4.09e-22	XM_014205622.1	A kinase (PRKA) anchor protein 12%2C transcript variant X1
28316	-2.199	1.53e-39	XM_014136194.1	CD63 antigen-like%2C transcript variant X1
46319	-3.39	6.77e-09	XM_014171005.1	leukocyte surface antigen CD53-like
33659	-3.28	8.04e-09	XM_014146773.1	diacylglycerol kinase alpha-like%2C transcript variant X2
7386	-2.094	2.75e-226	NM_001139956.1	DnaJ homolog subfamily C member 7
49107	-2.987	2.13e-09	XM_014176533.1	transmembrane channel-like protein 3
32500	-3.428	2.09e-08	XM_014144683.1	trace amine-associated receptor 13c-like
33338	-3.331	1.3e-08	XM_014145985.1	uncharacterized LOC106572126
35733	-3.418	2.46e-08	NM_001141903.1	Dynein light chain Tctex-type 3
25689	-3.321	1.45e-08	XM_014131386.1	E3 ubiquitin/ISG15 ligase TRIM25-like%2C transcript variant X1
28132	-2.98	2.8e-09	XM_014135834.1	RIB43A domain with coiled-coils 1
48372	-2.133	2.77e-38	XM_014175184.1	two pore calcium channel protein 2-like
6530	-3.388	3.46e-08	XM_014191041.1	forkhead box protein Q1-like
25325	-3.156	2e-08	XR_001319493.1	uncharacterized LOC106564471
46588	-3.384	3.61e-08	XM_014171377.1	PDZ and LIM domain protein 2%2C transcript variant X2
34134	-3.185	3e-08	XR_001321235.1	uncharacterized LOC106572988
40424	-3.276	3.43e-08	XM_014158702.1	sodium channel%2C voltage gated%2C type IV alpha subunit%2C transcript variant X6
39167	-2.601	2.83e-11	XR_001322314.1	uncharacterized LOC106578057
31574	-3.1	1.51e-08	XR_001320667.1	uncharacterized LOC106570441%2C transcript variant X2
29745	-2.07	3e-64	XM_014139158.1	mitofusin-1-like%2C transcript variant X1
12991	-3.356	4.87e-08	XR_001329043.1	uromodulin-like%2C transcript variant X4
42021	-3.121	3.11e-08	XR_001322978.1	uncharacterized LOC106580859
43294	-3.11	3.47e-08	XR_001323238.1	uncharacterized LOC106582079%2C transcript variant X4
4198	-3.154	4.89e-08	XM_014165442.1	protein C-ets-2%2C transcript variant X2
11194	-2.273	2.48e-16	XR_001328690.1	uncharacterized LOC106604556%2C transcript variant X2
42940	-2.969	1.8e-08	XM_014164164.1	tetratricopeptide repeat%2C ankyrin repeat and coiled-coil containing 1%2C transcript variant X1
6703	-2.909	1.71e-08	NA	NA
462	-3.071	5.14e-08	XM_014166252.1	inverted formin-2-like%2C transcript variant X1
11213	-2.823	1.04e-08	XM_014199332.1	TBC1 domain family member 9B-like%2C transcript variant X1
16101	-3.17	1.08e-07	XM_014207647.1	uncharacterized LOC106609167
50397	-3.071	5.82e-08	XM_014178284.1	chromosome ssa27 open reading frame%2C human C6orf229
42406	-3.07	5.67e-08	XM_014163213.1	A-kinase anchor protein 1%2C mitochondrial-like
24795	-3.102	9.04e-08	XM_014129887.1	protocadherin Fat 3-like
34238	-3.232	1.79e-07	XM_014147770.1	contactin-1a-like
12328	-3.089	1.01e-07	NA	NA
15736	-3.152	1.36e-07	XM_014207037.1	sushi%2C von Willebrand factor type A%2C EGF and pentraxin domain-containing protein 1-like%2C transcript variant X1
47698	-3.136	1.84e-07	XM_014173813.1	integrin%2C alpha 4 (antigen CD49D%2C alpha 4 subunit of VLA-4 receptor)
27704	-3.069	1.13e-07	XM_014134909.1	ankyrin repeat and BTB (POZ) domain containing 1%2C transcript variant X2
40603	-3.003	8.81e-08	XM_014159431.1	D(3) dopamine receptor-like
10010	-2.791	2.21e-08	XM_014197404.1	alkaline ceramidase 3-like%2C transcript variant X1
18830	-3.196	2.69e-07	XM_014212398.1	dedicator of cytokinesis protein 2-like
14682	-2.992	1.27e-07	XM_014205291.1	putative peptidyl-tRNA hydrolase PTRHD1
43877	-3.1	2.45e-07	XM_014166066.1	troponin I%2C slow skeletal muscle-like%2C transcript variant X1
49652	-3	1.7e-07	XM_014176962.1	dolichyl-diphosphooligosaccharide--protein glycosyltransferase subunit STT3B-like%2C transcript variant X2
11124	-2.495	6.93e-10	XM_014199087.1	60S ribosomal protein L36a-like
47033	-2.401	1.37e-10	XM_014172337.1	arrestin domain-containing protein 3-like%2C transcript variant X3
41975	-2.982	2.04e-07	XM_014162269.1	centrosomal protein of 164 kDa-like%2C transcript variant X1
23196	-2.842	1.05e-07	XM_014127161.1	suppression of tumorigenicity 5%2C transcript variant X1
43232	-3.136	5.22e-07	XR_001323234.1	uncharacterized LOC106582052
15537	-3.011	3.06e-07	XM_014206734.1	coronin-1B-like%2C transcript variant X1
420	-2.881	2.35e-07	XM_014161407.1	interferon alpha-inducible protein 27-like protein 2A%2C transcript variant X1
41457	-3.11	6.13e-07	XM_014161204.1	LIM domain kinase 2-like%2C transcript variant X2
10076	-2.835	1.96e-07	XR_001328422.1	uncharacterized LOC106603503
10352	-2.981	4.01e-07	XM_014197915.1	uncharacterized LOC106603801
19586	-2.817	1.95e-07	XM_014214085.1	transcription elongation factor SPT5-like
50524	-2.869	2.51e-07	XM_014178484.1	retinitis pigmentosa 9 protein homolog
26680	-2.923	3.77e-07	XM_014133383.1	dolichyl-diphosphooligosaccharide--protein glycosyltransferase subunit 1-like
5007	-3.046	6.16e-07	XM_014181103.1	max-interacting protein 1-like
80552	-2.829	2.4e-07	XM_014183193.1	zinc finger protein 135-like
3608	-2.813	2.04e-07	NM_001141480.2	receptor tyrosine kinase
29159	-3.032	6.75e-07	XM_014137466.1	oligodendrocyte-myelin glycoprotein-like
21403	-2.912	4.11e-07	XM_014123632.1	transmembrane 4 L6 family member 4-like
17605	-3.076	1e-06	XM_014210110.1	peptide methionine sulfoxide reductase MsrA 1-like
123	-3.028	6.81e-07	XR_001328498.1	uncharacterized LOC106603749
23235	-3.072	1.01e-06	XR_001319024.1	bromodomain-containing protein 7-like%2C transcript variant X4
20349	-3.011	8.4e-07	NA	tRNA-Thr
34790	-2.553	2.51e-08	XR_001321402.1	uncharacterized LOC106573686%2C transcript variant X2
7066	-2.865	5.52e-07	XM_014192280.1	uncharacterized LOC106600712
20782	-2.924	8.68e-07	XR_001330550.1	uncharacterized LOC106613758
4880	-2.669	1.17e-07	XM_014178823.1	nuclear distribution protein nudE homolog 1-like%2C transcript variant X2
47979	-2.982	1.19e-06	XM_014174313.1	AF4/FMR2 family member 3-like
11975	-3.017	1.78e-06	XM_014200831.1	soluble guanylate cyclase 88E-like
46826	-2.722	2.66e-07	NA	NA
40156	-3.006	1.97e-06	XM_014158459.1	delta-1-pyrroline-5-carboxylate synthase-like%2C transcript variant X2
25125	-1.937	3.72e-22	XR_001319454.1	uncharacterized LOC106564275
50087	-2.817	6.78e-07	XR_001324674.1	uncharacterized LOC106588552
29105	-2.879	1.51e-06	XM_014138039.1	connector enhancer of kinase suppressor of ras 2-like
994	-1.863	4.48e-30	XR_001328523.1	uncharacterized LOC106603840
33908	-2.877	1.66e-06	XM_014147218.1	keratin%2C type I cytoskeletal 18
21282	-2.303	3.4e-09	XM_014123299.1	leptin receptor%2C transcript variant X1
18876	-2.915	2.61e-06	XR_001330178.1	protein FAM196B-like%2C transcript variant X2
11037	-2.807	1.61e-06	NM_001140123.1	MACRO domain-containing protein 1
9674	-2.862	2.03e-06	NA	NA
60272	-2.774	1.28e-06	XM_014189618.1	serine/arginine repetitive matrix protein 2-like
27181	-1.793	2.25e-92	XM_014133970.1	neurexophilin-4-like%2C transcript variant X1
26921	-2.679	6.79e-07	XM_014133885.1	guanine nucleotide-binding protein G(i) subunit alpha-2%2C transcript variant X4
51394	-2.907	2.9e-06	XM_014180223.1	CDP-diacylglycerol--glycerol-3-phosphate 3-phosphatidyltransferase%2C mitochondrial-like%2C transcript variant X1
46358	-2.826	2.54e-06	XM_014170950.1	phosphatidate cytidylyltransferase 2-like
46933	-2.625	5.9e-07	XM_014172211.1	UPF0586 protein C9orf41-like%2C transcript variant X2
38921	-2.819	2.59e-06	XM_014156238.1	uncharacterized LOC106577849
13095	-2.934	3.94e-06	XM_014202629.1	metalloproteinase inhibitor 2-like
7195	-2.796	2.55e-06	XM_014192654.1	trichohyalin-like
877	-2.729	1.9e-06	XM_014195355.1	synaptosomal-associated protein%2C 23kDa%2C transcript variant X3
17835	-2.706	1.7e-06	XM_014210488.1	apoptosis regulatory protein Siva-like%2C transcript variant X1
47857	-2.778	2.68e-06	XM_014174111.1	immunoglobulin superfamily member 3-like
11099	-2.909	5.19e-06	XM_014199131.1	zinc finger protein 518B%2C transcript variant X3
32362	-2.894	5.84e-06	NA	NA
64239	-2.626	1.43e-06	NA	tRNA-Leu
44326	-2.766	3.23e-06	XM_014167157.1	signal transducer and activator of transcription 1-like%2C transcript variant X2
28393	-2.844	5.9e-06	NM_001165378.1	Sodium-coupled neutral amino acid transporter 3
42957	-2.878	6.82e-06	XR_001323168.1	uncharacterized LOC106581722
9252	-2.837	6.12e-06	XM_014195735.1	cilia and flagella associated 54%2C transcript variant X1
700	-2.867	7.43e-06	XR_001327848.1	uncharacterized LOC106600581%2C transcript variant X2
6157	-2.765	5.07e-06	NM_001140505.1	Integral membrane protein GPR177
55900	-2.553	1.29e-06	XM_014185068.1	integral membrane protein GPR155-like%2C transcript variant X2
41537	-2.837	8.61e-06	XM_014161456.1	proteinase-activated receptor 3-like
17990	-2.816	7.79e-06	XM_014210723.1	hypoxia-inducible factor 1-alpha-like%2C transcript variant X1
17832	-2.754	6.1e-06	XM_014210499.1	centrosomal protein of 170 kDa protein B-like%2C transcript variant X3
38465	-1.946	1.71e-12	XM_014155333.1	butyrophilin subfamily 2 member A1-like
26007	-2.804	8.61e-06	XM_014132107.1	intermediate filament protein ON3-like
42199	-2.803	8.7e-06	XM_014162755.1	elastin-like%2C transcript variant X8
38631	-2.592	3.12e-06	NM_001146641.1	OTU domain%2C ubiquitin aldehyde binding 1
45445	-2.724	7.82e-06	XM_014168996.1	v-kit Hardy-Zuckerman 4 feline sarcoma viral oncogene homolog%2C transcript variant X3
26260	-2.821	1.09e-05	XM_014132433.1	phospholipase DDHD2-like%2C transcript variant X1
32351	-1.7	2e-65	XM_014143975.1	splicing regulatory glutamine/lysine-rich protein 1-like%2C transcript variant X1
35199	-2.686	7.74e-06	XR_001321469.1	uncharacterized LOC106574095
52015	-2.657	6.4e-06	XM_014181545.1	KIAA1407 ortholog
51790	-2.717	8.73e-06	XM_014181033.1	solute carrier organic anion transporter family member 5A1-like
3781	-2.811	1.25e-05	XM_014156111.1	uncharacterized LOC106577773%2C transcript variant X1
47369	-2.6	5.4e-06	XR_001324126.1	uncharacterized LOC106586091
26469	-2.72	9e-06	XM_014132754.1	zinc finger protein 385A-like%2C transcript variant X4
11712	-2.785	1.38e-05	XR_001328792.1	teashirt homolog 1-like%2C transcript variant X7
39917	-2.242	2.75e-07	XM_014157985.1	solute carrier family 29 (equilibrative nucleoside transporter)%2C member 3
43923	-2.058	8.15e-09	XM_014166146.1	macrophage-stimulating protein receptor-like
37791	-2.74	1.2e-05	XM_014154431.1	phosphatidate phosphatase PPAPDC1A-like
50541	-2.758	1.38e-05	XR_001324735.1	uncharacterized LOC106588969
26800	-1.985	1.45e-09	XM_014133117.1	proton-associated sugar transporter A-like%2C transcript variant X3
34955	-2.78	1.54e-05	XM_014149207.1	unconventional myosin-IXb%2C transcript variant X1
8037	-2.7	1.17e-05	XM_014194020.1	voltage-dependent T-type calcium channel subunit alpha-1I-like
2337	-2.7	1.17e-05	XM_014130587.1	BTB/POZ domain-containing adapter for CUL3-mediated RhoA degradation protein 3-like%2C transcript variant X1
14532	-2.751	1.56e-05	XM_014204736.1	peptidylprolyl isomerase (cyclophilin)-like 4%2C transcript variant X1
21763	-1.697	2.23e-28	XM_014124085.1	pseudouridylate synthase 7 homolog (S. cerevisiae)%2C transcript variant X1
52021	-2.617	9.74e-06	XM_014181554.1	ribosomal protein S6 kinase alpha-3-like
33183	-2.764	1.94e-05	NA	NA
14011	-2.67	1.51e-05	XM_014203989.1	hemoglobin subunit beta-like
13397	-2.603	1.06e-05	XM_014203112.1	ER lumen protein-retaining receptor 2-like
4220	-2.751	1.99e-05	XM_014165822.1	sialoadhesin-like%2C transcript variant X1
66280	-1.693	1.48e-25	XM_014186644.1	hemoglobin subunit alpha-4-like
75643	-2.668	1.57e-05	NA	tRNA-Leu
12750	-2.748	2.08e-05	XM_014202217.1	G-protein coupled receptor 20-like
42787	-2.721	1.99e-05	XR_001323139.1	uncharacterized LOC106581629
38245	-1.798	3.66e-13	XM_014154847.1	BCL2-like 11 (apoptosis facilitator)%2C transcript variant X1
1368	-2.735	2.44e-05	XM_014205774.1	acylphosphatase-2-like%2C transcript variant X1
26789	-2.735	2.47e-05	XM_014133136.1	dolichyl-diphosphooligosaccharide--protein glycosyltransferase subunit 2-like
15840	-2.715	2.1e-05	NA	tRNA-Ser
40950	-2.377	4.18e-06	XM_014161036.1	E3 ubiquitin-protein ligase ZNRF3-like%2C transcript variant X2
80917	-1.633	8.99e-152	XM_014185475.1	partitioning defective 3 homolog B-like
34822	-2.715	2.41e-05	XM_014148893.1	sphingomyelin phosphodiesterase 3-like
45218	-2.514	1.03e-05	XM_014168696.1	prostaglandin G/H synthase 2-like%2C transcript variant X3
5190	-1.66	1.36e-33	XM_014182930.1	zinc finger protein 3-like
31449	-2.641	1.77e-05	NM_001173771.1	ADP-ribosylation factor-like 4a
43412	-2.239	1.92e-06	XM_014165135.1	phosducin-like protein 3
11257	-2.645	2.02e-05	XM_014199454.1	polycomb group RING finger protein 3-like%2C transcript variant X2
48813	-2.71	2.84e-05	NM_001141772.1	bromodomain containing 7
7503	-1.621	1.97e-125	XM_014192981.1	hemoglobin subunit alpha-4
4140	-2.532	1.55e-05	XM_014164595.1	pre-B-cell leukemia transcription factor 1-like
11767	-2.478	1.16e-05	XM_014200450.1	protein OSCP1-like
32002	-2.672	2.84e-05	XR_001320789.1	uncharacterized LOC106570856
24569	-2.704	2.99e-05	XM_014129588.1	reticulon-3-like
27444	-2.652	2.61e-05	XR_001319867.1	uncharacterized LOC106566403
14016	-1.593	0	XM_014203987.1	hemoglobin subunit beta-1-like
27744	-1.621	4.58e-40	XM_014134844.1	WD repeat domain 46
50405	-2.685	3.72e-05	XM_014178311.1	adhesion G protein-coupled receptor B2-like%2C transcript variant X2
69033	-2.683	3.77e-05	NA	tRNA-Tyr
38115	-2.658	3.17e-05	XM_014154627.1	proprotein convertase subtilisin/kexin type 2
23475	-2.396	1.21e-05	XM_014127579.1	CREB-regulated transcription coactivator 3-like%2C transcript variant X1
4400	-1.843	1.68e-09	XM_014163804.1	TAF12 RNA polymerase II%2C TATA box binding protein (TBP)-associated factor%2C 20kDa%2C transcript variant X1
421	-1.846	2.24e-09	XR_001322914.1	uncharacterized LOC106580603
1144	-1.601	3.1e-62	XM_014201796.1	protein YIPF3-like%2C transcript variant X2
4287	-2.601	3.14e-05	XR_001323787.1	uncharacterized LOC106584618
18794	-2.661	4.51e-05	XR_001330164.1	uncharacterized LOC106611795
30368	-2.662	4.57e-05	XM_014140188.1	forkhead box Q1
2442	-2.643	4.36e-05	XM_014132404.1	bromodomain-containing protein 3-like%2C transcript variant X2
34148	-2.661	4.78e-05	NM_001165275.1	UV excision repair protein RAD23 homolog B
34590	-2.661	4.68e-05	XM_014148522.1	uncharacterized LOC106573458%2C transcript variant X1
33059	-2.581	3.19e-05	XM_014145430.1	protein bicaudal D homolog 2-like%2C transcript variant X3
39428	-2.651	4.78e-05	XM_014157027.1	hornerin-like
43114	-2.478	2.51e-05	XM_014164528.1	G protein-coupled receptor 161%2C transcript variant X1
27578	-2.642	5.47e-05	XM_014134573.1	plexin A3-like%2C transcript variant X2
21809	-1.769	2.63e-10	XM_014124401.1	uncharacterized LOC106560934%2C transcript variant X1
31331	-2.637	5.67e-05	XM_014142260.1	death-associated protein kinase 2-like%2C transcript variant X2
28426	-2.56	4.78e-05	XM_014136396.1	2-epi-5-epi-valiolone synthase-like
48527	-2.202	7.87e-06	XM_014175237.1	uncharacterized LOC106587156
44664	-2.555	4.91e-05	XM_014167444.1	peroxisomal proliferator-activated receptor beta1A%2C transcript variant X1
51893	-2.612	5.84e-05	XM_014181259.1	uncharacterized LOC106590343%2C transcript variant X2
957	-2.611	5.88e-05	XM_014196585.1	FERM domain-containing protein 6-like%2C transcript variant X1
2073	-2.107	3.83e-06	XR_001319104.1	uncharacterized LOC106562803
41431	-1.553	1.21e-74	XM_014161297.1	MOB kinase activator 1A
12664	-2.479	4.48e-05	XM_014202069.1	TSC22 domain family protein 3-like
139	-2.615	6.85e-05	NM_001198576.1	pro-opiomelanocortin A2
51070	-2.606	6.87e-05	XM_014179650.1	cdc42 effector protein 1-like
19507	-1.566	8.05e-32	XM_014213657.1	archain 1
42792	-2.427	4.27e-05	NM_001140225.1	EBV-induced G-protein coupled receptor 2
6510	-2.504	5.46e-05	XR_001327611.1	uncharacterized LOC106599907
3050	-2.589	7.06e-05	XM_014145464.1	AU RNA binding protein/enoyl-CoA hydratase
28818	-2.493	5.42e-05	XM_014137247.1	protein C-ets-2-like%2C transcript variant X2
42360	-2.603	7.68e-05	XM_014162813.1	ATP-sensitive inward rectifier potassium channel 1-like
29250	-2.526	6.73e-05	XM_014138329.1	coronin-1C-like%2C transcript variant X1
20249	-2.576	7.63e-05	XM_014215304.1	NACHT and WD repeat domain-containing protein 2-like
10740	-2.459	5.41e-05	XM_014198583.1	kelch-like protein 4%2C transcript variant X1
19904	-2.586	8.49e-05	XM_014214320.1	nectin-3-like protein
8200	-1.67	5.54e-12	XM_014194235.1	poly [ADP-ribose] polymerase 14-like
15128	-2.226	1.98e-05	XM_014206160.1	jun dimerization protein 2-like%2C transcript variant X3
1536	-2.516	7.15e-05	NA	NA
19424	-2.581	8.88e-05	XM_014213496.1	protein kinase D2
57065	-2.578	9.01e-05	XM_014186821.1	E3 ubiquitin-protein ligase HECW2-like
10605	-2.565	9.04e-05	XM_014198381.1	cell adhesion molecule 2-like
14132	-2.401	5.49e-05	XM_014204088.1	ATP-citrate synthase%2C transcript variant X1
16732	-2.506	7.93e-05	XM_014208843.1	putative homeodomain transcription factor 2
15300	-2.506	8.01e-05	XM_014206413.1	crossover junction endonuclease MUS81-like%2C transcript variant X1
21415	-2.526	8.5e-05	XM_014123654.1	G protein-coupled receptor 17%2C transcript variant X2
16655	-2.573	9.67e-05	XM_014208713.1	zinc finger protein 180-like
36183	-2.551	9.99e-05	XM_014151316.1	ATP synthase-coupling factor 6%2C mitochondrial-like
16920	-2.563	0.000104715	XM_014209152.1	glycoprotein hormones alpha chain 2-like%2C transcript variant X1
15642	-2.56	0.000102872	XR_001329572.1	uncharacterized LOC106608744
29979	-2.56	0.000106542	XM_014139843.1	dipeptidyl peptidase 9-like%2C transcript variant X2
33945	-2.545	0.000106308	XM_014147251.1	peroxisome proliferator-activated receptor beta2B%2C transcript variant X2
11494	-2.548	0.000107525	XM_014199954.1	uncharacterized protein PB18E9.04c-like%2C transcript variant X1
51858	-1.561	1e-18	XM_014181074.1	sialic acid-binding Ig-like lectin 6
44027	-1.829	2.93e-07	NA	NA
44533	-2.43	8.54e-05	XM_014167348.1	Phosphatidic acid phosphatase type 2 domain-containing protein 1B%2C transcript variant X2
46387	-2.482	0.000101298	XR_001323907.1	uncharacterized LOC106585084
30574	-2.482	0.000101661	XM_014140855.1	zygotic DNA replication licensing factor mcm6-B-like
37805	-1.505	1.48e-68	XM_014154379.1	erlin-1
39923	-2.531	0.000117279	XM_014158004.1	uncharacterized LOC106578819%2C transcript variant X4
17675	-2.319	5.78e-05	XR_001329958.1	uncharacterized LOC106610726
20313	-2.281	5.19e-05	XM_014215382.1	extracellular calcium-sensing receptor-like
33634	-2.403	8.67e-05	XM_014146704.1	ubiquitin-conjugating enzyme E2 variant 1%2C transcript variant X1
43772	-2.527	0.000127129	XM_014165827.1	Endoplasmic reticulum-Golgi intermediate compartment protein 3%2C transcript variant X1
1060	-2.412	9.29e-05	XM_014199507.1	family with sequence similarity 204%2C member A%2C transcript variant X6
30722	-2.394	8.75e-05	XM_014141151.1	uncharacterized LOC106569613%2C transcript variant X2
40767	-2.519	0.000134084	XR_001322695.1	uncharacterized LOC106579623
7506	-1.489	0	NA	NA
29727	-2.405	0.00010543	XM_014139137.1	intraflagellar transport 57%2C transcript variant X2
6328	-2.511	0.000139339	NA	tRNA-Ala
40645	-2.454	0.000119862	NA	tRNA-Tyr
7499	-1.483	0	XR_001327939.1	uncharacterized LOC106601081%2C transcript variant X4
10642	-2.512	0.000140784	XM_014198437.1	putative P2Y purinoceptor 10%2C transcript variant X2
24508	-2.367	9.79e-05	XM_014129437.1	neurexin-2-like
34937	-2.519	0.000145788	XM_014149161.1	epidermal growth factor receptor pathway substrate 15-like 1%2C transcript variant X2
50812	-1.786	4.86e-07	XM_014179132.1	gamma-crystallin M2-like
19645	-2.475	0.000138031	XM_014214195.1	complement C1q-like protein 4
41899	-2.511	0.00015268	XM_014162126.1	echinoderm microtubule-associated protein-like 1%2C transcript variant X6
19769	-2.363	0.000104929	XM_014214569.1	tripartite motif containing 59
16097	-2.38	0.000113643	XM_014207757.1	troponin I%2C slow skeletal muscle-like%2C transcript variant X2
30367	-2.502	0.000151685	XM_014140189.1	interferon regulatory factor 4-like%2C transcript variant X1
14021	-1.475	3.66e-236	XM_014204289.1	hemoglobin subunit beta-1-like
23735	-2.227	6.7e-05	XM_014127966.1	interleukin-6 receptor subunit beta-like%2C transcript variant X3
42425	-2.409	0.000128657	XR_001323052.1	uncharacterized LOC106581246
43297	-2.493	0.000159842	XM_014164779.1	exportin-4%2C transcript variant X1
31517	-1.501	1.7e-28	XR_001320658.1	uncharacterized LOC106570396
7401	-2.497	0.000159951	XM_014192894.1	estradiol 17-beta-dehydrogenase 1-like
30252	-2.146	5.14e-05	XR_001320464.1	uncharacterized LOC106569252%2C transcript variant X6
14020	-1.459	0	XM_014204292.1	hemoglobin subunit alpha-like
49026	-2.015	2.47e-05	NA	NA
28680	-2.441	0.000159842	XM_014137033.1	POU domain%2C class 2%2C transcription factor 3-like%2C transcript variant X3
27441	-2.336	0.000126207	NA	NA
29104	-2.367	0.000138936	XM_014138052.1	uncharacterized protein CXorf21 homolog%2C transcript variant X2
23949	-2.474	0.000204748	XM_014128413.1	interleukin-6 receptor subunit beta-like
1594	-2.471	0.000208342	XM_014210139.1	protein phosphatase 1G-like%2C transcript variant X1
43063	-1.533	2.93e-13	XM_014164383.1	EGF-like-domain%2C multiple 6%2C transcript variant X1
4078	-2.465	0.00022263	XM_014162479.1	lysM and putative peptidoglycan-binding domain-containing protein 1-like
455	-2.465	0.00022263	XR_001323314.1	uncharacterized LOC106582450
41403	-2.464	0.000225283	XM_014161365.1	phosphatidylinositol transfer protein beta isoform%2C transcript variant X1
12613	-2.464	0.000225283	XM_014201989.1	sialic acid-binding Ig-like lectin 15
20050	-1.676	8.19e-08	NA	NA
23710	-2.309	0.000139441	XM_014127924.1	uridine-cytidine kinase 1-like
44783	-2.445	0.000242415	XM_014167964.1	homeobox protein AKR-like%2C transcript variant X1
34491	-2.448	0.000243118	XM_014148326.1	excitatory amino acid transporter 2-like%2C transcript variant X2
29570	-2.236	0.000123023	XM_014138848.1	retina and anterior neural fold homeobox
18487	-2.252	0.00013727	XM_014211821.1	X-prolyl aminopeptidase (aminopeptidase P) 2%2C membrane-bound
44034	-2.348	0.000180925	XM_014166428.1	semaphorin-3F-like%2C transcript variant X1
14519	-1.692	2.41e-07	XM_014205010.1	WNT1 inducible signaling pathway protein 3
3090	-2.441	0.000275743	XM_014145993.1	WD repeat-containing protein 7-like%2C transcript variant X2
22889	-1.998	4.48e-05	NM_001141837.1	oral cancer overexpressed 1
18184	-2.44	0.000284791	XM_014211241.1	F-box only protein 34-like%2C transcript variant X1
10643	-2.427	0.000297704	XM_014198444.1	E3 ubiquitin-protein ligase RING2-like%2C transcript variant X4
26117	-2.422	0.000305107	XM_014131904.1	solute carrier family 25 member 34-like%2C transcript variant X5
14014	-1.686	3.58e-07	XM_014204298.1	hemoglobin subunit beta-1-like
40140	-2.379	0.000245181	XM_014158410.1	ubiquitin carboxyl-terminal hydrolase 22%2C transcript variant X2
13470	-2.421	0.000313854	XM_014203201.1	latrophilin-1-like
6415	-2.421	0.000315222	XM_014190560.1	trimethylguanosine synthase 1
49789	-2.373	0.000273263	XM_014177488.1	C3a anaphylatoxin chemotactic receptor-like
41493	-2.41	0.000319006	XM_014161136.1	DDHD domain containing 2%2C transcript variant X2
23369	-2.222	0.00015058	XM_014127437.1	zinc finger and SCAN domain-containing protein 31-like%2C transcript variant X2
66281	-1.428	1.58e-141	XM_014189006.1	ectonucleotide pyrophosphatase/phosphodiesterase family member 2-like
41233	-1.518	3.85e-11	XM_014160433.1	stromelysin-3-like%2C transcript variant X1
15609	-2.353	0.00032493	XM_014206897.1	cornifelin homolog B-like
39607	-2.226	0.000196441	XM_014157414.1	tRNA aspartic acid methyltransferase 1%2C transcript variant X1
35024	-1.469	1.45e-17	XR_001321443.1	uncharacterized LOC106573885
38102	-2.396	0.000381257	XM_014154606.1	galactosylgalactosylxylosylprotein 3-beta-glucuronosyltransferase 2-like
47605	-2.32	0.00030102	XM_014173582.1	1-phosphatidylinositol 3-phosphate 5-kinase-like%2C transcript variant X8
38549	-2.093	0.00011646	XM_014155437.1	uncharacterized LOC106577451
17798	-1.605	3.33e-08	XM_014210545.1	cytosolic 5'-nucleotidase 1A-like%2C transcript variant X4
5011	-2.349	0.000335684	XM_014181175.1	trypsin-3-like%2C transcript variant X2
46708	-2.24	0.000218148	XM_014171751.1	phospholipase A2%2C minor isoenzyme-like
17797	-2.204	0.000181108	NM_001146413.1	Lysozyme g
28287	-1.907	3.61e-05	XM_014136144.1	plexin-A2-like
48452	-2.381	0.00038288	XM_014175254.1	zinc finger protein SNAI2-like
25121	-2.396	0.000396342	XM_014130310.1	transitional endoplasmic reticulum ATPase-like
66346	-2.387	0.000416916	XR_001327226.1	uncharacterized LOC106598565
38751	-2.386	0.000416473	XM_014155916.1	B-cell CLL/lymphoma 6 member B protein-like%2C transcript variant X1
2498	-2.075	0.000124799	XM_014133555.1	uncharacterized LOC106565892
39382	-1.504	3.04e-12	XM_014156967.1	ATP-sensitive inward rectifier potassium channel 12-like
4797	-2.368	0.00041279	XM_014174385.1	CST complex subunit STN1-like%2C transcript variant X2
10189	-1.758	8.61e-06	XM_014197543.1	neural cell adhesion molecule 1-like%2C transcript variant X8
33250	-2.381	0.000427922	XM_014146149.1	PR domain containing 16%2C transcript variant X2
46682	-2.375	0.000424089	XM_014171808.1	rasGAP-activating-like protein 1%2C transcript variant X1
50899	-2.376	0.00043966	NM_001139859.1	Lysosomal acid lipase/cholesteryl ester hydrolase
12892	-2.38	0.000446734	XR_001329009.1	B-cell receptor CD22-like%2C transcript variant X2
49769	-1.413	1.66e-37	XM_014177562.1	elongation factor 1-alpha-like
41653	-2.264	0.000364873	XM_014161710.1	serine/threonine-protein kinase A-Raf-like%2C transcript variant X3
30441	-1.39	1.54e-53	NM_001140000.1	Aquaporin-1
16147	-2.355	0.000508459	XR_001329657.1	protein CASC1-like
43234	-2.355	0.000505964	XM_014164875.1	MYCBP-associated%2C testis expressed 1
1009	-2.242	0.000392954	XR_001328637.1	uncharacterized LOC106604265
40714	-1.379	8.89e-54	XM_014159681.1	polymeric immunoglobulin receptor-like
47043	-1.889	6.49e-05	XR_001324028.1	uncharacterized LOC106585792
6709	-2.35	0.000518318	NM_001173752.1	Zygotic DNA replication licensing factor mcm6-B
13418	-2.352	0.000521122	NA	NA
40374	-1.444	1.6e-16	XM_014158765.1	uncharacterized LOC106579159
11967	-1.896	6.97e-05	XM_014200823.1	hepatocyte nuclear factor 6-like%2C transcript variant X2
22814	-2.307	0.000496523	NA	NA
26404	-2.22	0.000388007	XM_014132846.1	Fanconi anemia%2C complementation group D2%2C transcript variant X1
31874	-1.393	5.74e-31	XM_014143223.1	small integral membrane protein 12
22340	-1.673	5.22e-06	XM_014125543.1	gastrula zinc finger protein XlCGF26.1-like
7507	-1.363	3.1e-102	XM_014192980.1	hemoglobin subunit beta-1-like
29122	-1.566	1.16e-07	XM_014137524.1	rho GTPase-activating protein 20-like%2C transcript variant X5
68455	-2.347	0.000564578	NA	tRNA-Glu
22011	-2.291	0.000513059	XR_001318749.1	uncharacterized LOC106561198
14127	-2.242	0.000454267	XM_014204094.1	heat shock 70 kDa protein-like
17545	-1.679	7.48e-06	XR_001329931.1	uncharacterized LOC106610605%2C transcript variant X1
1611	-2.338	0.00057492	NA	NA
23108	-2.24	0.000469179	XM_014127046.1	diphosphomevalonate decarboxylase-like
1797	-2.341	0.000594152	XM_014213164.1	caskin-2-like%2C transcript variant X4
4321	-2.341	0.000594152	XM_014163730.1	COP9 signalosome complex subunit 7a%2C transcript variant X1
15364	-1.992	0.000170914	XM_014206456.1	dynactin subunit 6-like
13207	-1.448	3.43e-13	XM_014202849.1	TOM1-like protein 2
43911	-2.072	0.000271171	XM_014166126.1	protein FAM212B-like%2C transcript variant X1
37117	-2.233	0.000500682	XM_014152831.1	regulator of nonsense transcripts 2-like%2C transcript variant X8
4681	-2.328	0.000600876	XM_014176511.1	tensin-4-like
10200	-2.217	0.000466478	XM_014197635.1	non-SMC condensin II complex%2C subunit D3%2C transcript variant X2
16085	-2.33	0.000642776	XM_014207775.1	putative adenosylhomocysteinase 3%2C transcript variant X2
47677	-2.33	0.000642776	XM_014173739.1	receptor tyrosine-protein kinase erbB-4-like%2C transcript variant X1
35988	-2.324	0.000638579	XM_014151045.1	protocadherin-17-like
17880	-2.32	0.000639999	XM_014210925.1	synapse differentiation-inducing gene protein 1-like%2C transcript variant X1
50815	-2.322	0.00065317	XM_014179170.1	vesicle transport through interaction with t-SNAREs homolog 1A-like%2C transcript variant X3
31494	-2.119	0.000396246	XM_014142590.1	enhancer of filamentation 1-like
9598	-1.722	2.3e-05	XM_014196208.1	peroxiredoxin 4
45157	-2.318	0.000667335	XM_014168564.1	serine/threonine-protein phosphatase 4 catalytic subunit B
10469	-2.312	0.000687658	XM_014198145.1	heterogeneous nuclear ribonucleoprotein H-like%2C transcript variant X2
24407	-2.18	0.00049348	XM_014129262.1	carbonyl reductase [NADPH] 1-like
32814	-1.359	1.96e-30	XM_014144939.1	yippee-like 5%2C transcript variant X3
69334	-2.198	0.000516932	NA	tRNA-Phe
27742	-1.447	8.51e-12	XM_014134847.1	cytosolic sulfotransferase 2-like
8981	-2.303	0.000714668	XM_014195337.1	probable pancreatic secretory proteinase inhibitor
13282	-1.381	2.26e-20	NM_001123720.1	hematological and neurological expressed 1
13246	-1.458	1.64e-10	NA	NA
48676	-2.208	0.000564159	NM_001140429.1	Dual specificity protein phosphatase 22-A
34252	-2.221	0.000581325	XM_014147865.1	fibroblast growth factor 4B-like
3524	-2.127	0.000454267	XM_014152384.1	retinol-binding protein 1-like
13094	-2.223	0.000612956	NM_001141791.1	Galectin-3-binding protein
58551	-2.295	0.000774547	NA	NA
7840	-2.258	0.000694821	XM_014193682.1	splicing factor U2AF 65 kDa subunit-like
35411	-2.052	0.000366716	XM_014150232.1	kynureninase-like%2C transcript variant X2
41396	-2.298	0.000812469	XM_014160086.1	drebrin-like protein B%2C transcript variant X3
14949	-1.374	4.9e-19	XM_014205830.1	alpha-1-antitrypsin homolog
27816	-2.243	0.000774303	XM_014135038.1	prostaglandin E synthase 3-like
924	-2.282	0.000835176	XM_014197286.1	nesprin-1-like%2C transcript variant X1
38709	-2.285	0.000842702	XM_014155791.1	proline-rich basic protein 1%2C transcript variant X3
42818	-2.064	0.000419935	XM_014163825.1	ras-related protein Rab-17-like
1785	-1.399	1.73e-15	XM_014213407.1	ADP-ribosylation factor-like 3%2C transcript variant X1
44722	-1.399	3.92e-15	XM_014167451.1	Abhydrolase domain-containing protein 14A%2C transcript variant X2
8042	-2.276	0.000867064	NA	NA
9858	-2.235	0.000792624	XM_014196855.1	MICOS complex subunit MIC27-like%2C transcript variant X1
19568	-2.29	0.000889521	XM_014214107.1	echinoderm microtubule-associated protein-like 2%2C transcript variant X1
8100	-2.208	0.000800746	NM_001140122.1	ER lumen protein retaining receptor 2
42331	-2.228	0.000853241	XM_014162880.1	lebercilin-like protein%2C transcript variant X1
16423	-2.283	0.000966249	XM_014208360.1	CL011 protein%2C transcript variant X2
31559	-2.275	0.000951641	XM_014142718.1	WNT1-inducible-signaling pathway protein 1-like
40087	-2.195	0.000837422	XM_014158469.1	nucleolar complex protein 3 homolog
8326	-2.089	0.000600373	XM_014194405.1	polycomb protein suz12-A-like
34929	-2.256	0.00100715	XM_014148678.1	lipoprotein lipase-like
48721	-2.254	0.00103265	XM_014175898.1	myosin-binding protein C%2C cardiac-type-like%2C transcript variant X1
51575	-2.262	0.00107891	XR_001324992.1	uncharacterized LOC106590016
12092	-2.15	0.000814443	XR_001328845.1	uncharacterized LOC106605426
3704	-2.156	0.000841669	XM_014155370.1	hormone-sensitive lipase-like%2C transcript variant X1
60235	-2.263	0.0011144	NA	tRNA-Leu
33997	-2.081	0.00063132	XM_014147386.1	zinc finger protein 335-like%2C transcript variant X1
42641	-2.261	0.00114031	XM_014163567.1	P2Y purinoceptor 13-like
26201	-2.242	0.00112923	XM_014132716.1	isotocin receptor-like%2C transcript variant X1
37949	-1.34	1.35e-23	XM_014154126.1	hydroxycarboxylic acid receptor 2-like
12142	-2.241	0.00114017	XR_001328863.1	uncharacterized LOC106605489
2436	-2.184	0.000962779	XM_014128872.1	uncharacterized protein K02A2.6-like
13722	-2.169	0.000949597	XM_014203444.1	monocyte to macrophage differentiation factor-like
4081	-1.339	8.47e-22	XM_014162443.1	induced myeloid leukemia cell differentiation protein Mcl-1 homolog
7908	-2.231	0.00123197	XM_014193876.1	DDB1- and CUL4-associated factor 7-like
31006	-2.23	0.00123029	XM_014142101.1	ictacalcin-like
11361	-1.942	0.000436331	XM_014199646.1	protein YIF1A-like%2C transcript variant X1
45740	-2.231	0.00138557	XM_014169846.1	overexpressed in colon carcinoma 1 protein homolog%2C transcript variant X2
28451	-2.189	0.00106609	XM_014136512.1	MORN repeat containing 1%2C transcript variant X3
29494	-2.149	0.000978336	XM_014138680.1	uncharacterized LOC106568379%2C transcript variant X2
7970	-2.217	0.00138288	NA	NA
22432	-2.118	0.000983318	XM_014125703.1	leucine-rich repeat kinase 2%2C transcript variant X2
2164	-2.211	0.00147724	XM_014127305.1	membrane-associated phosphatidylinositol transfer protein 2-like%2C transcript variant X4
33655	-2.039	0.000817972	XM_014146737.1	retinoic acid receptor gamma-A-like
19899	-2.203	0.00144478	XM_014214581.1	uncharacterized LOC106612918%2C transcript variant X1
20250	-2.203	0.00144478	XM_014215305.1	cGMP-dependent 3'%2C5'-cyclic phosphodiesterase-like
41164	-2.142	0.00110349	XM_014160593.1	coenzyme Q2 4-hydroxybenzoate polyprenyltransferase
25519	-2.176	0.00137238	XM_014130892.1	netrin-1-like
2485	-2.213	0.00152253	XM_014133218.1	uncharacterized LOC106565750
18931	-2.19	0.00147724	XM_014212651.1	A disintegrin and metalloproteinase with thrombospondin motifs 2-like
9734	-1.471	3.27e-07	NM_001140049.1	dyskeratosis congenita 1%2C dyskerin
6851	-1.996	0.000781709	XM_014191833.1	zinc finger protein 135-like
27788	-2.181	0.00148527	XM_014135104.1	5-aminolevulinate synthase%2C nonspecific%2C mitochondrial-like%2C transcript variant X3
10599	-2.082	0.000990176	XM_014198373.1	B-cell receptor CD22-like%2C transcript variant X3
13409	-2.208	0.0016514	XM_014203151.1	CMRF35-like molecule 3
25501	-1.435	4.28e-08	XR_001319520.1	uncharacterized LOC106564690%2C transcript variant X2
22894	-2.187	0.0016514	XM_014126621.1	zinc finger protein SNAI2-like
15772	-2.205	0.00173422	XM_014207064.1	trichohyalin-like
11539	-2.194	0.0016974	XR_001328751.1	uncharacterized LOC106604889
2455	-1.605	5.22e-05	XM_014132683.1	cholesterol desaturase daf-36-like
42933	-2.184	0.00176117	XM_014164196.1	activin A receptor%2C type IC%2C transcript variant X1
16199	-2.179	0.00174195	XM_014207931.1	centrosomal protein of 83 kDa-like%2C transcript variant X2
50813	-2.177	0.00177765	XM_014179133.1	gamma-crystallin M2-like
41981	-1.984	0.000978358	XM_014162433.1	complement C1q-like protein 4%2C transcript variant X2
48528	-2.104	0.00160607	NM_001173654.1	Ctr9%2C Paf1/RNA polymerase II complex component%2C homolog (S. cerevisiae)
8309	-2.001	0.00110229	XM_014194382.1	poly [ADP-ribose] polymerase 14-like
13139	-1.715	0.000245156	XM_014202707.1	TNF receptor-associated protein 1
47079	-1.275	5.41e-91	XM_014172502.1	macrophage expressed 1
7406	-2.153	0.00199626	XM_014192798.1	CD63 antigen-like
41367	-2.172	0.00204725	XM_014160141.1	bridging integrator 3-like
51204	-1.666	0.000159842	XM_014179878.1	helicase-like transcription factor
27436	-1.531	2.94e-05	XM_014134361.1	potassium channel%2C voltage gated Shaw related subfamily C%2C member 4%2C transcript variant X1
624	-2.151	0.00207564	XM_014190596.1	MAP/microtubule affinity-regulating kinase 3%2C transcript variant X10
9844	-2.015	0.00156626	XM_014196829.1	tumor necrosis factor receptor superfamily member 19-like
19417	-1.278	8.94e-38	NM_001165346.1	Egl nine homolog 2
15895	-2.17	0.0021236	XM_014207305.1	ATP-sensitive inward rectifier potassium channel 10-like
51362	-2.172	0.0021846	XR_001324909.1	uncharacterized LOC106589813%2C transcript variant X1
19408	-2.141	0.00208564	XM_014213465.1	protein phosphatase 1%2C regulatory subunit 37%2C transcript variant X2
28164	-2.094	0.00187404	XM_014135895.1	low-density lipoprotein receptor-related protein 1-like%2C transcript variant X2
39626	-2.124	0.002053	XM_014157467.1	Krueppel-like factor 6
13417	-2.087	0.00186679	XM_014203123.1	uncharacterized LOC106606764
7691	-1.667	0.000202224	XM_014193517.1	uncharacterized LOC106601357
26067	-2.123	0.00206583	XM_014132018.1	zinc finger protein 11-like
45750	-2.065	0.00185386	XR_001323754.1	uncharacterized LOC106584471
76350	-2.144	0.00217663	XM_014183197.1	non-syndromic hearing impairment protein 5 homolog
21831	-2.162	0.00219628	XM_014124354.1	septin-7-like%2C transcript variant X4
25629	-2.083	0.00194528	XR_001319578.1	uncharacterized LOC106564994
65168	-2.146	0.00219483	XM_014185759.1	integral membrane protein GPR155-like%2C transcript variant X1
13023	-1.933	0.001135	XM_014202523.1	uncharacterized LOC106606373
19516	-2.152	0.00234895	XM_014213670.1	calpain-8-like
14022	-1.236	0	XR_001329185.1	uncharacterized LOC106607374
6060	-2.131	0.00233521	XM_014189176.1	regulator of G-protein signaling 21-like
38210	-2.103	0.00219483	XM_014154902.1	early growth response protein 2b-like%2C transcript variant X2
12553	-2.039	0.00192313	XM_014201903.1	adenosine deaminase%2C RNA-specific
13406	-2.136	0.00245405	XR_001329126.1	uncharacterized LOC106606802
56764	-2.023	0.0018749	NA	tRNA-Ser
3500	-2.14	0.00251294	NA	NA
18450	-2.141	0.00254069	XM_014211764.1	progesterone receptor membrane component 2
12154	-2.136	0.0025359	XM_014201234.1	brain-specific angiogenesis inhibitor 1-like%2C transcript variant X4
13630	-1.233	5.55e-63	XM_014203278.1	LIM domain-containing protein 2-like
26372	-1.29	2.86e-16	XM_014132688.1	zinc finger CCCH-type containing 10%2C transcript variant X3
27708	-2.122	0.00259699	XM_014134905.1	ceramide synthase 5-like
13857	-1.688	0.000426052	XM_014203679.1	transcription factor jun-B-like
25209	-2.116	0.00264313	XM_014130415.1	rano class II histocompatibility antigen%2C A beta chain-like
31041	-2.109	0.00268783	XM_014142021.1	carnitine O-acetyltransferase-like
4943	-1.256	6.26e-25	XM_014179748.1	uncharacterized LOC106589591
9424	-1.746	0.000627318	NM_001140104.1	Coatomer subunit delta
44468	-2.1	0.00265243	XM_014167235.1	ly6/PLAUR domain-containing protein 1-like
16364	-2.122	0.00286185	XM_014208198.1	golgin subfamily B member 1-like%2C transcript variant X2
23609	-2.105	0.00284513	XM_014127765.1	cleavage stimulation factor subunit 3-like
5385	-1.457	1.53e-05	XM_014184813.1	collagen alpha-1(XI) chain-like%2C transcript variant X2
32454	-2.084	0.00268785	XM_014144273.1	mitogen-activated protein kinase kinase kinase 7-like%2C transcript variant X1
42554	-2.005	0.00229196	XM_014163451.1	PCTP-like protein
27741	-2.088	0.00276261	XM_014134845.1	cytosolic sulfotransferase 3-like%2C transcript variant X1
403	-2.099	0.0029869	XM_014158526.1	L-threonine 3-dehydrogenase%2C mitochondrial-like
6485	-1.308	2.07e-11	XM_014190404.1	regulator of G-protein signaling protein-like
2097	-2.053	0.00271444	XM_014126079.1	integrin alpha-1-like%2C transcript variant X1
15727	-2.101	0.00307408	XM_014207024.1	apoptotic chromatin condensation inducer in the nucleus-like%2C transcript variant X2
43200	-1.934	0.00200442	XM_014164937.1	tetraspanin-7-like%2C transcript variant X2
3782	-2.096	0.0030793	XM_014155976.1	IgGFc-binding protein-like
14299	-2.074	0.00294773	XM_014204380.1	parvalbumin-7-like%2C transcript variant X4
26251	-2.101	0.00339019	XR_001319666.1	uncharacterized LOC106565374
7491	-2.101	0.00339955	XM_014192995.1	E3 ubiquitin-protein ligase MGRN1-like%2C transcript variant X1
43272	-2.063	0.00303562	XM_014164729.1	adrenodoxin-like
21664	-1.277	2.18e-13	XM_014124694.1	kxDL motif-containing protein 1-like%2C transcript variant X1
32758	-2.045	0.00294958	XM_014145035.1	serine palmitoyltransferase 2-like
42531	-1.528	0.000139902	XM_014163398.1	olfactory receptor 10A6-like
39139	-2.088	0.0035526	XM_014156576.1	pentraxin fusion protein-like
18447	-2.089	0.00359938	NA	NA
17761	-1.736	0.000903784	XM_014210414.1	protein FAM167A-like
48071	-1.585	0.000314405	NM_001161693.1	TLR8-like
50354	-2.082	0.00362371	XM_014178090.1	biotinidase-like
26138	-1.855	0.00196126	NM_001139869.1	choline/ethanolamine phosphotransferase 1
8023	-1.205	3.24e-45	NM_001141651.1	Ataxin-7-like protein 3
47008	-2.047	0.00353167	XM_014172392.1	serine/threonine kinase-like domain containing 1
970	-2.047	0.00353167	XM_014196283.1	stonin 2%2C transcript variant X1
13629	-1.794	0.0015963	XM_014203276.1	band 3 anion exchange protein-like
63628	-2.079	0.00386031	XR_001326567.1	uncharacterized LOC106596077
22978	-2.063	0.00370749	XM_014126692.1	RNA polymerase-associated protein CTR9 homolog
15975	-1.388	6.82e-06	XM_014207438.1	ubiquitin carboxyl-terminal hydrolase 12-like%2C transcript variant X2
7360	-2.059	0.00388479	XM_014192826.1	rho-related GTP-binding protein RhoN-like
21766	-1.814	0.00178361	XM_014124483.1	parvin%2C gamma%2C transcript variant X3
50089	-2.044	0.00370016	XM_014177671.1	mucin-19-like
49963	-2.049	0.00394356	NA	NA
12490	-1.504	0.000115761	NM_001140623.1	Gamma-aminobutyric acid receptor-associated protein-like 1
974	-1.282	1.97e-10	XM_014196121.1	aarF domain containing kinase 1%2C transcript variant X1
20316	-2.008	0.00383341	XM_014215383.1	zinc finger protein 180-like
34043	-2.046	0.0040834	XM_014147482.1	solute carrier family 2 (facilitated glucose/fructose transporter)%2C member 5
45641	-1.873	0.00250746	XM_014169611.1	metalloprotease TIKI2-like%2C transcript variant X1
38833	-1.258	2.74e-12	XM_014156001.1	RNA-binding protein 4B-like%2C transcript variant X2
3995	-1.552	0.000342938	XM_014160959.1	thioredoxin-interacting protein-like
27443	-2.042	0.00422197	XM_014134365.1	natterin-like protein
9903	-1.951	0.00325575	XM_014196938.1	sodium channel subunit beta-4-like%2C transcript variant X1
12684	-1.892	0.00264966	XM_014202100.1	focal adhesion kinase 1-like
2267	-2.025	0.00409557	NA	NA
23271	-2.042	0.00436361	XM_014127285.1	solute carrier family 12 member 4-like%2C transcript variant X1
14591	-2.025	0.0041549	XM_014205137.1	cardiac phospholamban-like
46455	-1.921	0.00305307	NA	NA
46479	-2.035	0.00440327	XM_014170736.1	activin receptor type-1C-like%2C transcript variant X1
34660	-1.647	0.000860844	XM_014148597.1	reticulocalbin 2%2C EF-hand calcium binding domain
9743	-2.035	0.00441909	XM_014196535.1	lysine-specific demethylase 6B-like%2C transcript variant X2
39114	-1.231	9.04e-13	NA	NA
19158	-2.031	0.00451842	XM_014213069.1	clathrin interactor 1-like%2C transcript variant X1
15709	-2.026	0.0044943	XM_014207007.1	mitochondrial inner membrane protein OXA1L-like
24339	-1.961	0.00377834	XM_014129056.1	histone acetyltransferase KAT5-like
29110	-2.031	0.00451842	XM_014137550.1	teneurin-1-like%2C transcript variant X5
18585	-1.99	0.0042598	XM_014211973.1	TBC1 domain family member 9B-like%2C transcript variant X1
9498	-1.352	7.71e-06	XM_014196109.1	protein Red-like
19315	-2.051	0.00474235	XM_014213340.1	E3 ubiquitin-protein ligase TRIM39-like
3646	-1.738	0.00173722	XM_014154299.1	transient receptor potential cation channel subfamily V member 6-like
37920	-1.984	0.00440534	XM_014154171.1	type I inositol 1%2C4%2C5-trisphosphate 5-phosphatase-like
44021	-2.038	0.00495336	XR_001323392.1	uncharacterized LOC106582856
1041	-1.855	0.00296499	NA	NA
25692	-1.978	0.00447378	XM_014131383.1	chromobox protein homolog 8-like
56174	-1.971	0.00436966	XM_014182325.1	uncharacterized LOC106591136%2C transcript variant X1
12859	-1.98	0.00457736	XM_014202337.1	fascin-2-like
38948	-1.999	0.00487802	XR_001322206.1	uncharacterized LOC106577835
32550	-2.015	0.00500407	XM_014144403.1	cardiac phospholamban-like%2C transcript variant X1
31702	-1.748	0.00202758	XR_001320706.1	uncharacterized LOC106570569
38140	-2.029	0.00519914	XM_014154663.1	neuralized E3 ubiquitin protein ligase 1
48073	-2.013	0.00517892	XM_014174486.1	FERM and PDZ domain-containing protein 4-like%2C transcript variant X1
33741	-2.013	0.00517892	XM_014147012.1	potassium voltage-gated channel subfamily G member 1-like%2C transcript variant X2
39942	-1.359	1.9e-05	XM_014158039.1	CB1 cannabinoid receptor-interacting protein 1-like
47404	-1.277	1.4e-08	XM_014173112.1	activin receptor type-1-like%2C transcript variant X3
6501	-2.013	0.00517892	XM_014190937.1	uncharacterized LOC106599644
464	-1.264	4.71e-09	XM_014166859.1	cdc42 effector protein 3-like
23867	-1.849	0.00359938	XR_001319174.1	uncharacterized LOC106563082
11138	-1.786	0.00278059	XM_014199025.1	60S ribosomal protein L39%2C transcript variant X1
37278	-2.019	0.00555223	XM_014153158.1	centrosomal protein of 83 kDa-like%2C transcript variant X2
32590	-1.824	0.00326279	XM_014144470.1	neuromedin-B receptor-like
41120	-2.013	0.0056194	XR_001322850.1	uncharacterized LOC106580265
48785	-1.99	0.00542126	XM_014176048.1	enhancer of mRNA-decapping protein 3-like
46457	-1.74	0.00231945	XM_014170762.1	metaxin 3%2C transcript variant X1
4021	-1.958	0.00498095	XM_014161440.1	tropomyosin alpha-3 chain-like%2C transcript variant X5
3326	-1.995	0.00576592	XM_014149360.1	acetylcholinesterase collagenic tail peptide-like
5417	-1.912	0.00468214	NA	NA
14049	-1.989	0.00581127	XM_014204239.1	ubiquitin carboxyl-terminal hydrolase 31-like
14111	-1.948	0.00526877	XM_014204127.1	V-type proton ATPase 116 kDa subunit a isoform 1-like%2C transcript variant X2
6897	-1.388	6.64e-05	XM_014192037.1	WD repeat-containing protein 47-like%2C transcript variant X2
39708	-1.413	9e-05	NA	tRNA-Arg
15599	-1.979	0.00585294	XM_014206907.1	arf-GAP with coiled-coil%2C ANK repeat and PH domain-containing protein 1-like%2C transcript variant X2
28078	-1.914	0.00512359	XM_014135683.1	keratin%2C type II cytoskeletal cochleal-like
12976	-1.988	0.00610155	NA	NA
5140	-1.988	0.00610155	XM_014182665.1	parvalbumin alpha
20831	-1.856	0.0045921	XM_014216412.1	mesoderm induction early response protein 2-like%2C transcript variant X1
38182	-1.423	0.000115653	XM_014154764.1	family with sequence similarity 149%2C member B1%2C transcript variant X1
27922	-1.986	0.00618231	XM_014135377.1	rho guanine nucleotide exchange factor 19-like%2C transcript variant X2
70886	-1.974	0.00604588	NA	tRNA-Glu
26578	-1.98	0.00616292	XM_014133599.1	multiple epidermal growth factor-like domains protein 6%2C transcript variant X1
20559	-1.193	1.06e-14	XM_014215930.1	neurogenic locus notch homolog protein 1-like
7837	-1.856	0.00471642	XM_014193684.1	somatostatin receptor type 5-like
25422	-1.293	1.2e-06	NA	NA
23834	-1.977	0.00634713	XM_014128145.1	tubulin polyglutamylase TTLL11-like
11009	-1.297	1.97e-06	XM_014198970.1	inositol-trisphosphate 3-kinase B-like%2C transcript variant X2
24550	-1.967	0.00644732	XM_014129460.1	retinal guanylyl cyclase 2-like%2C transcript variant X1
37847	-1.948	0.00619488	XM_014154297.1	leucine rich repeat (in FLII) interacting protein 2%2C transcript variant X2
46938	-1.887	0.00557432	XM_014172203.1	Rieske domain-containing protein-like%2C transcript variant X1
14282	-1.981	0.006852	XR_001329199.1	protein FAM171A2-like%2C transcript variant X4
31218	-1.98	0.0068416	XM_014141683.1	DEP domain-containing mTOR-interacting protein-like%2C transcript variant X2
11771	-1.659	0.00243535	XR_001328796.1	uncharacterized LOC106605125
11966	-1.938	0.00629017	XM_014200821.1	cathepsin S-like
11911	-1.971	0.00673071	XM_014200692.1	rano class II histocompatibility antigen%2C B alpha chain-like
4994	-1.695	0.00287702	XM_014180662.1	transcription activator BRG1-like%2C transcript variant X6
50887	-1.971	0.00673071	XM_014179278.1	ribonuclease P protein subunit p30-like%2C transcript variant X2
8397	-1.965	0.00671899	XR_001328144.1	heparan sulfate glucosamine 3-O-sulfotransferase 3B1-like%2C transcript variant X2
41019	-1.955	0.0065594	XR_001322815.1	uncharacterized LOC106580149
22137	-1.356	7.42e-05	NA	NA
16071	-1.756	0.00403208	XR_001329667.1	uncharacterized LOC106609253
31316	-1.962	0.006852	XM_014142299.1	1-phosphatidylinositol phosphodiesterase-like%2C transcript variant X1
31854	-1.962	0.006852	XM_014143201.1	peptidyl-prolyl cis-trans isomerase FKBP14
8255	-1.984	0.00702494	XM_014194323.1	uncharacterized LOC106601893
55244	-1.977	0.00699292	XM_014190277.1	proteasome-associated protein ECM29 homolog
24403	-1.958	0.00685893	XM_014129260.1	uncharacterized LOC106563562
21129	-1.958	0.00685893	XM_014123062.1	volume-regulated anion channel subunit LRRC8D-like
7033	-1.954	0.00685893	XM_014192213.1	mitogen-activated protein kinase 8 interacting protein 3%2C transcript variant X5
11312	-1.27	1.35e-06	NA	NA
3319	-1.963	0.00696811	XR_001321439.1	uncharacterized LOC106573860
74473	-1.96	0.00695818	XR_001325518.1	uncharacterized LOC106591897
12791	-1.96	0.00696679	XM_014202264.1	thyroglobulin-like
43854	-1.913	0.0065866	XM_014166000.1	rho guanine nucleotide exchange factor 3-like%2C transcript variant X2
31099	-1.166	7.75e-64	NM_001141909.1	elongation factor 1-alpha
28099	-1.973	0.00739327	XM_014135730.1	uncharacterized LOC106566995
30781	-1.973	0.00739327	XM_014141225.1	mitochondrial ubiquitin ligase activator of nfkb 1-A-like
24546	-1.951	0.00696811	XM_014129527.1	5-hydroxytryptamine receptor 2C-like
10334	-1.272	2.26e-06	XM_014197880.1	potassium channel%2C inwardly rectifying subfamily J%2C member 1
38982	-1.952	0.00708994	XM_014156243.1	SLAM family member 8-like
6529	-1.963	0.00757197	XM_014191260.1	interferon regulatory factor 4-like
22733	-1.257	1.44e-06	XR_001318957.1	uncharacterized LOC106562030
4199	-1.968	0.00768611	XM_014165461.1	apoptosis-associated speck-like protein containing a CARD%2C transcript variant X2
24771	-1.968	0.00768611	XR_001319361.1	uncharacterized LOC106563913
50519	-1.563	0.00186679	NM_001140971.2	EF-hand calcium binding domain 1
31352	-1.935	0.00731312	XM_014142321.1	PQ loop repeat containing 1%2C transcript variant X1
38606	-1.798	0.00572738	XM_014155598.1	zinc finger protein 697-like
14030	-1.958	0.00780665	XM_014204273.1	cell death-inducing p53-target protein 1-like%2C transcript variant X2
75759	-1.965	0.00795046	NA	tRNA-Leu
7505	-1.15	1.89e-80	XM_014192982.1	hemoglobin subunit alpha
4510	-1.789	0.0058004	XM_014173164.1	dispanin subfamily A member 2b-like
80421	-1.91	0.00728793	XM_014183966.1	UPF0469 protein KIAA0907 homolog
20883	-1.892	0.00702494	XM_014216511.1	A disintegrin and metalloproteinase with thrombospondin motifs 10-like%2C transcript variant X2
42695	-1.958	0.00822563	XM_014163660.1	microtubule associated tumor suppressor candidate 2
47980	-1.94	0.00782735	XM_014174315.1	DNA repair protein REV1-like
51441	-1.783	0.00586246	XM_014180304.1	inward rectifier potassium channel 16-like
47735	-1.934	0.00782735	NA	tRNA-Leu
42779	-1.929	0.00777397	XM_014163746.1	potassium channel tetramerization domain containing 12
42202	-1.651	0.00359938	XM_014162762.1	T-complex protein 1 subunit zeta-like
51510	-1.929	0.00795309	XM_014180423.1	calpain-1 catalytic subunit-like%2C transcript variant X1
50538	-1.93	0.00821888	XM_014178568.1	WNT1-inducible-signaling pathway protein 1-like
45769	-1.824	0.00674472	XM_014169861.1	tyrosine--tRNA ligase%2C mitochondrial-like%2C transcript variant X1
20723	-1.856	0.00734233	XM_014216234.1	excitatory amino acid transporter 1-like%2C transcript variant X2
9443	-1.92	0.00822563	XR_001328322.1	uncharacterized LOC106602891%2C transcript variant X2
73477	-1.938	0.00870083	NA	tRNA-Met
14683	-1.906	0.00808274	XM_014204767.1	nuclear receptor coactivator 1-like
13704	-1.926	0.00839793	XM_014203426.1	ras-associating and dilute domain-containing protein-like
15961	-1.861	0.00763079	XM_014207392.1	5-hydroxytryptamine receptor 2C-like%2C transcript variant X1
43598	-1.825	0.00695818	XM_014165552.1	pyridoxal kinase-like
19095	-1.944	0.0090102	XM_014212912.1	RDS/peripherin-like protein xRDS35
38894	-1.922	0.00889678	XM_014156135.1	39S ribosomal protein L52%2C mitochondrial-like%2C transcript variant X2
36235	-1.798	0.00687326	XR_001321707.1	kynureninase-like%2C transcript variant X3
944	-1.149	7.85e-24	XM_014196945.1	sex comb on midleg-like 4 (Drosophila)%2C transcript variant X1
22189	-1.915	0.009132	XM_014125399.1	zinc finger and SCAN domain-containing protein 31-like
48422	-1.916	0.00922269	XM_014175547.1	alanine aminotransferase 2-like%2C transcript variant X1
48729	-1.126	3.16e-93	XM_014175845.1	mitochondrial glutamate carrier 1-like
71057	-1.906	0.0089834	NA	tRNA-Leu
1204	-1.213	2.22e-06	XM_014202687.1	Golgi-specific brefeldin A-resistance guanine nucleotide exchange factor 1-like%2C transcript variant X6
46538	-1.169	1.38e-15	NA	NA
52183	-1.936	0.00945755	XM_014181785.1	tissue factor-like
34207	-1.815	0.007563	XM_014147708.1	cyclin-dependent kinase 17-like%2C transcript variant X2
30349	-1.876	0.00867993	XM_014140222.1	cadherin-4-like
36109	-1.694	0.00542126	XM_014151179.1	C5a anaphylatoxin chemotactic receptor 1-like
23184	-1.783	0.00696679	XM_014127157.1	sodium-dependent noradrenaline transporter-like
48423	-1.904	0.00932618	XM_014175255.1	borealin-2-like
7509	-1.145	2.44e-21	XM_014192977.1	hemoglobin subunit alpha-4
29828	-1.899	0.0093652	XM_014139465.1	regulator of G-protein signaling 21-like%2C transcript variant X1
12200	-1.899	0.0093652	XM_014201330.1	E3 ubiquitin-protein ligase RNF144B-like%2C transcript variant X3
25378	-1.135	4.3e-27	XM_014130653.1	Tartrate-resistant acid phosphatase type 5%2C transcript variant X1
24904	-1.842	0.00826162	XM_014130012.1	zinc finger protein 431-like
42359	-1.85	0.00862067	XM_014162814.1	Friend leukemia integration 1 transcription factor-like%2C transcript variant X1
3750	-1.896	0.00946837	XM_014156644.1	protein BTG3-like%2C transcript variant X1
26798	-1.899	0.00970887	XR_001319722.1	coiled-coil domain-containing protein 114-like%2C transcript variant X1
11770	-1.902	0.00984689	XM_014200457.1	CD2-associated protein-like%2C transcript variant X1
25421	-1.328	0.000127607	XM_014130717.1	coiled-coil domain-containing protein 151-like
15600	-1.463	0.00151986	XM_014206908.1	arf-GAP domain and FG repeat-containing protein 2-like%2C transcript variant X1
12276	-1.902	0.00984689	NM_001123724.1	FXYD domain containing ion transport regulator 5b
39715	-1.775	0.00750599	XM_014157636.1	gastrula zinc finger protein XlCGF17.1-like
41360	-1.137	2.4e-21	NM_001141066.1	NK3 homeobox 1
40090	-1.693	0.00610728	XM_014158250.1	Leucine-rich glioma-inactivated protein 1%2C transcript variant X1
19801	-1.376	0.000527306	XM_014214546.1	pannexin-1-like%2C transcript variant X2
46543	-1.618	0.00453051	XM_014171325.1	Rab interacting lysosomal protein-like 2%2C transcript variant X1
14291	-1.807	0.00898228	XM_014204400.1	cyclic AMP-dependent transcription factor ATF-4-like
37253	-1.537	0.00343778	XM_014153107.1	patatin-like phospholipase domain-containing protein 2
32100	-1.163	1.27e-11	XM_014143570.1	uncharacterized LOC106570961%2C transcript variant X2
49685	-1.179	3.21e-09	XM_014177031.1	F-box and leucine-rich repeat protein 6%2C transcript variant X3
41910	-1.12	1.37e-21	XM_014162143.1	calpain small subunit 1-like%2C transcript variant X1
49105	-1.7	0.00757197	XM_014176538.1	LDLR chaperone MESD-like
11972	-1.11	1.03e-24	XM_014200828.1	sodium channel modifier 1%2C transcript variant X2
66279	-1.085	4.1e-290	XM_014186643.1	hemoglobin subunit beta-like
7502	-1.079	2.53e-193	XM_014192983.1	hemoglobin subunit alpha-like
13616	-1.097	3e-25	NA	NA
9395	-1.451	0.0021846	XM_014195697.1	paired box protein Pax-6-like
6153	-1.7	0.00866261	XR_001327316.1	30S ribosomal protein S16-like%2C transcript variant X2
21884	-1.242	6.9e-05	XM_014124757.1	chromosome ssa10 open reading frame%2C human C16orf78
29501	-1.675	0.00825063	NA	NA
17192	-1.233	6.68e-05	XM_014209556.1	protein phosphatase 1K%2C mitochondrial-like
34185	-1.148	1.99e-09	XM_014147660.1	cAMP-dependent protein kinase type II-beta regulatory subunit-like%2C transcript variant X1
32178	-1.688	0.00944379	XM_014143662.1	feline leukemia virus subgroup C receptor-related protein 2-like%2C transcript variant X2
46470	-1.15	4.14e-09	NA	NA
10676	-1.56	0.00610155	XM_014198501.1	neuralized E3 ubiquitin protein ligase 1B%2C transcript variant X3
25350	-1.3	0.000357152	XR_001319494.1	uncharacterized LOC106564495
1618	-1.156	3.75e-08	NM_001141720.1	PERP%2C TP53 apoptosis effector
7272	-1.191	1.69e-05	XM_014192548.1	chromobox protein homolog 1-like%2C transcript variant X1
7104	-1.078	2.38e-14	XM_014192344.1	double C2-like domain-containing protein alpha%2C transcript variant X6
31808	-1.576	0.00870083	XM_014143147.1	cytoskeletal protein 4.1-like
39131	-1.412	0.00309177	XM_014156520.1	Splicing factor 3B subunit 2%2C transcript variant X1
1539	-1.051	1.24e-18	XM_014209004.1	ubiquitin carboxyl-terminal hydrolase 42-like%2C transcript variant X1
26265	-1.577	0.00942311	XM_014132712.1	inner centromere protein-like
6522	-1.077	1.74e-12	XM_014191029.1	phosphatase and actin regulator 1-like%2C transcript variant X4
32745	-1.125	8.24e-08	XM_014145054.1	chromogranin A%2C transcript variant X3
50770	-1.433	0.00454092	XM_014179050.1	homeobox protein Hox-B6b-like
26768	-1.322	0.00138808	XM_014133176.1	eukaryotic translation initiation factor 4E type 3%2C transcript variant X2
31214	-1.062	2.49e-12	XR_001320588.1	uncharacterized LOC106569934%2C transcript variant X2
37122	-1.152	3.79e-06	XM_014152812.1	helicase MOV-10%2C transcript variant X1
36539	-1.176	1.46e-05	XM_014151949.1	solute carrier family 35 member G2-like
4928	-1.235	0.000571936	XM_014179612.1	paralemmin-3-like
31100	-1.05	6.89e-12	XM_014141921.1	cyclic GMP-AMP synthase-like%2C transcript variant X1
28398	-1.409	0.00517153	XM_014136328.1	rap1 GTPase-activating protein 1-like%2C transcript variant X13
37084	-1.322	0.002019	XM_014152777.1	GRAM domain-containing protein 4-like%2C transcript variant X2
20687	-1.267	0.000971678	XM_014216159.1	unconventional myosin-IXb-like%2C transcript variant X2
42103	-1.368	0.00485775	XM_014162566.1	tripartite motif-containing protein 59-like%2C transcript variant X1
41900	-1.084	5.34e-08	XR_001322963.1	uncharacterized LOC106580751
13350	-1.086	7.31e-08	NM_001140945.1	fumarylacetoacetate hydrolase domain containing 1
15889	-1.185	0.000124767	XM_014207292.1	uncharacterized LOC106608985%2C transcript variant X5
16066	-1.266	0.00139598	XM_014207499.1	synapsin III
29976	-1.037	6.38e-11	NA	NA
45053	-1.089	3.72e-07	XM_014168397.1	nischarin
24468	-1.272	0.0016514	XM_014129344.1	pre-mRNA 3'-end-processing factor FIP1-like%2C transcript variant X3
2370	-1.077	2.38e-07	XM_014130964.1	AP2-associated protein kinase 1-like%2C transcript variant X1
4541	-1.463	0.00988058	XM_014172684.1	sprouty-related%2C EVH1 domain containing 2%2C transcript variant X1
50391	-1.081	3.46e-06	XM_014178205.1	tumor protein D52%2C transcript variant X6
44473	-1.049	5.35e-07	XM_014167215.1	natural resistance-associated macrophage protein 2-like%2C transcript variant X1
35198	-1.003	1.07e-26	XM_014149634.1	transcription factor HES-1-like
14570	-1.233	0.00251294	NM_001140691.1	triadin
34203	-1	3.01e-22	NA	NA
15420	-1.203	0.00168034	NM_001165385.1	Macrosialin
32262	-1.324	0.00610155	XM_014143788.1	cholesterol 24-hydroxylase-like%2C transcript variant X2
9855	-1.2	0.00159405	XM_014196849.1	SWI/SNF-related matrix-associated actin-dependent regulator of chromatin subfamily A member 5-like%2C transcript variant X1
6284	-1.371	0.00988058	XM_014190276.1	cholesterol 7-alpha-monooxygenase-like
55815	-1.105	4.85e-05	XM_014183140.1	bone morphogenetic protein receptor%2C type II (serine/threonine kinase)
21369	-1.019	5.9e-09	XM_014123559.1	actin-related protein 2/3 complex subunit 5-like
40700	-1.217	0.00396897	XM_014159645.1	EF-hand calcium-binding domain-containing protein 5-like
18283	-1.041	1.19e-05	XR_001330092.1	uncharacterized LOC106611343
32631	-1.049	2.85e-05	XM_014144317.1	regulator of calcineurin 2%2C transcript variant X4
28337	-1.153	0.000647725	XM_014136214.1	tyrosine-protein phosphatase non-receptor type 1-like
20851	-1.204	0.00431061	XM_014216451.1	SH3-domain GRB2-like 1%2C transcript variant X1
16823	-1.003	5.98e-09	XM_014208951.1	sarcoplasmic/endoplasmic reticulum calcium ATPase 2-like
38415	-1.164	0.00145991	NM_001140381.1	receptor accessory protein 3
10988	-1.062	0.000143901	XM_014198892.1	cytoplasmic FMR1-interacting protein 2%2C transcript variant X1
903	-1.012	1.61e-06	XM_014197902.1	paired box 9%2C transcript variant X2
1902	-1.009	1.34e-05	XR_001330570.1	uncharacterized LOC106613867
4086	-1.186	0.00549789	XM_014162370.1	cathepsin K-like
34053	-1.144	0.00256866	XM_014147490.1	40S ribosomal protein S21-like
51599	-1.169	0.00495336	XM_014180543.1	zinc finger protein 438-like%2C transcript variant X3
13745	-1.121	0.00304487	XM_014203495.1	caskin-2-like
40186	-1.049	0.000903784	XM_014159135.1	TBK1 binding protein 1%2C transcript variant X2
13626	-1.054	0.00106249	XR_001329134.1	migration and invasion enhancer 1-like
12323	-1.07	0.00162887	XM_014201551.1	mannan-binding lectin serine protease 2-like
1490	-1.061	0.00186897	XM_014208526.1	MKL/myocardin-like protein 2
77735	-1.013	0.000216849	XM_014185127.1	protein BCCIP homolog
2459	-1.115	0.00520171	XR_001319752.1	uncharacterized LOC106565873
2968	-1.02	0.000562126	XM_014143547.1	proteasome subunit beta 7%2C transcript variant X2
26797	-1.025	0.00154417	XM_014133121.1	SLIT-ROBO Rho GTPase-activating protein 2-like%2C transcript variant X2
18018	-1.041	0.00669247	XM_014210592.1	hydroxyacid oxidase (glycolate oxidase) 1%2C transcript variant X1
61530	-1.013	0.00492042	NA	tRNA-Trp
28910	-1.015	0.00718417	XM_014137914.1	mitochondrial import inner membrane translocase subunit Tim22-like
4551	-1.013	0.00984689	XM_014172513.1	homeobox protein OTX1 B-like
